# Supplementary material for: Characterisation of Staphylococci Isolated from Milk Samples of a Water Buffalo Herd
Source: Antibiotics (Basel). 2022 Nov 12;11(11):1609. doi: 10.3390/antibiotics11111609 (PMC9686803; doi:10.3390/antibiotics11111609)
Supplement: Supplementary file 1 [file antibiotics-11-01609-s001.zip]

Archive with 1 entries (1 files):
- antibiotics-1985840-supplementary.pdf
